# Supplementary material for: Blood-Based Markers for Skeletal and Cardiac Muscle Function in Eventing Horses before and after Cross-Country Rides and How They Are Influenced by Plasma Volume Shift
Source: Animals (Basel). 2023 Oct 5;13(19):3110. doi: 10.3390/ani13193110 (PMC10572052; doi:10.3390/ani13193110)
Supplement: Supplementary file 1 [file animals-13-03110-s001.zip]

Archive with 1 entries (1 files):
- animals-2577452-supplementary.pdf
